# Supplementary material for: Tandemly duplicated CYP82Ds catalyze 14-hydroxylation in triptolide biosynthesis and precursor production in Saccharomyces cerevisiae
Source: Nat Commun. 2023 Feb 16;14:875. doi: 10.1038/s41467-023-36353-y (PMC9936527; doi:10.1038/s41467-023-36353-y)
Supplement: Supplementary file 4 — Supplementary Data 1-6 [file 41467_2023_36353_MOESM4_ESM.xlsx]

## Sheet: Supplementary Data 1
Supplementary Data 1 Synonymous substitution rates values and duplication/divergence times of genes.
Gene ID	Duplicated Gene ID	Ka	Ks	Divergence Time (MYA)
Clade I&II
CYP82D263	CYP82D274	0.156833	0.325533	25.041
CYP82D263	TW08G01036.1	0.193165	0.385597	29.6613
CYP82D263	TW12G01156.1	0.16808	0.336238	25.8645
CYP82D263	TW12G01157.1	0.0578812	0.155039	11.9261
CYP82D263	TW12G01158.1	0.0230895	0.0619314	4.76395
CYP82D263	TW12G01165.1	0.195063	0.372756	28.6735
CYP82D274	TW08G01036.1	0.126175	0.209682	16.1294
CYP82D274	TW12G01156.1	0.0954935	0.206266	15.8666
CYP82D274	TW12G01157.1	0.15765	0.317127	24.3944
CYP82D274	TW12G01158.1	0.161273	0.352775	27.1365
CYP82D274	TW12G01165.1	0.136165	0.19209	14.7762
TW08G01036.1	TW12G01156.1	0.12392	0.18922	14.5554
TW08G01036.1	TW12G01157.1	0.19067	0.362571	27.8901
TW08G01036.1	TW12G01158.1	0.196999	0.395968	30.4591
TW08G01036.1	TW12G01165.1	0.141624	0.172222	13.2478
TW12G01156.1	TW12G01157.1	0.154349	0.329477	25.3444
TW12G01156.1	TW12G01158.1	0.170047	0.353573	27.1979
TW12G01156.1	TW12G01165.1	0.131813	0.206292	15.8686
TW12G01157.1	TW12G01158.1	0.0625216	0.175226	13.4789
TW12G01157.1	TW12G01165.1	0.20165	0.368575	28.3519
TW12G01158.1	TW12G01165.1	0.199708	0.393586	30.2758
Clade Ⅲ
TW11G01090.1	TW11G01091.1	0.136821	0.523635	40.2796
TW11G01090.1	TW11G01093.1	0.184332	0.735071	56.5439
TW11G01090.1	TW11G01092.1	0.0601658	0.190545	14.6573
TW11G01091.1	TW11G01093.1	0.219662	0.556386	42.7989
TW11G01091.1	TW11G01092.1	0.151134	0.4479	34.4538
TW11G01093.1	TW11G01092.1	0.203968	0.667632	51.3563
Clade IV
TW19G00937.1	TW06G01463.1	0.263018	1.25517	96.5515
TW19G00937.1	TW06G01464.1	0.286165	1.27694	98.2262
TW06G01463.1	TW06G01464.1	0.0274	0.0613602	4.72002
Clade V
TW12G01162.1	TW06G01462.1	0.0721236	0.248164	19.0895
TW12G01162.1	TW12G01159.1	0.592402	1.07725	82.8654
TW06G01462.1	TW12G01159.1	0.652048	1.29731	99.7931
Clade VI
TW12G01161.1	TW12G01163.1	0.0491401	0.0721349	5.54884
TW12G01161.1	TW12G01164.1	0.0460561	0.128629	9.89454
TW12G01163.1	TW12G01164.1	0.0368286	0.0842336	6.47951
Footnote:																Footnotes:																Footnotes:																Footnotes:
The calculated Ks value was converted to the divergence time according to T=Ks/2r, where r represented a substitution rate of 6.5×10-9 mutations per site per year for eudicots.

## Sheet: Supplementary Data 2
Supplementary Data 2 Relative content of diterpenoids in the control and CYP82Ds RNAi cell lines.
No. in this study	Diterpenoids	tR/min	Ion modes (m/z)		Molecular formula	Relative content (Area/DCW)
			[M+H]+	[M-H]+		Order of magnitudes	mean±SD (Control)	mean±SD (RNAi-CYP82D274)	Ratio (274/Con.)	P-values	Significance	mean±SD (RNAi-CYP82D263)	Ratio (263/Con.)	P-values	Significance
1	triptolide	3.41	361.165		C20H24O6	7	34.28±2.73	13.59±1.45	0.4	0.000317	***	18.32±2.25	0.53	0.001447	**
10	triptophenolide	10.9		311.165	C20H24O3	9	11.77±1.37	6.85±0.40	0.58	0.003931	**	8.58±1.01	0.73	0.031682	*
8	triptobenzene D	17.97		297.186	C20H26O2	6	18.94±0.24	15.60±0.71	0.82	0.001549	**	16.36±0.61	0.86	0.002481	**
11	14-hydroxy-dehydroabietic acid	15.3		315.197	C20H28O3	6	37.96±1.43	32.20±1.88	0.85	0.013345	*	35.99±1.15	0.95	0.135674	No.Sig.
Footnotes:
Error bars, standard deviation SD (n=3 biologically independent replicates).
*** P<0.001, ** P<0.01, * P<0.05 (two-sided Student’s t test).
No.Sig., not significance.

## Sheet: Supplementary Data 3
Supplementary Data 3 Relative content of diterpenoids in the control and CYP82Ds-overexpressing cell lines.
No. in this study	Metabolites	tR/min	Ion modes (m/z)		Molecular formula	Relative content (Area/DCW)
			[M+H]+	[M-H]+		Order of magnitudes	mean±SD (Control)	mean±SD (OE-CYP82D274)	Ratio (274/Con.)	P-values	Significance	mean±SD (OE-CYP82D263)	Ratio (263/Con.)	P-values	Significance
1	triptolide	3.3	361.165		C20H24O6	7	178.03±7.77	242.27±8.83	1.36	0.0009	***	299.27±34.84	1.68	0.022792	*
10	triptophenolide	10.75		311.165	C20H24O3	9	19.25±1.02	30.83±4.97	1.6	0.016359	*	30.22±5.33	1.57	0.024368	*
8	triptobenzene D	17.65		297.186	C20H26O2	6	62.76±3.20	43.12±3.97	0.687168	0.002636	**	49.39±12.90	0.786987	0.156465	No.Sig.
11	14-hydroxy-dehydroabietic acid	14.98		315.197	C20H28O3	6	56.70±2.64	78.67±9.68	1.39	0.019268	*	77.08±7.02	1.36	0.009274	**
7	dehydroabietic acid	19.32		299.202	C20H28O2	5	36.56±7.70	45.78±5.36	1.25	0.172536	No.Sig.	23.69±3.80	0.65	0.060344	No.Sig.
15	ferruginol	24.38	287.237		C20H30O	6	13.11±1.35	19.01±2.98	1.45	0.035747	*	17.60±3.92	1.34	0.134263	No.Sig.
Footnotes:
Error bars, standard deviation SD (n=3 biologically independent replicates).
*** P<0.001, ** P<0.01, * P<0.05 (two-sided Student’s t test).
No.Sig., not significance.

## Sheet: Supplementary Data 4
Supplementary Data 4 Relative content of diterpenoids in the control and substrate fed cell lines.
No. in this study	Diterpenoids	tR/min	Precursor ion[M+H]+	Product ion	Ion modes (m/z)		Molecular formula	Relative content (Area/DCW)
					[M-H]+			Order of magnitudes	mean±SD (Control)	mean±SD (Treated)	Ratio (Tre./Con.)	P-values	Significance
1	triptolide	3.3	361.1	128.0 (qualitative)/105.1 (quantitative)			C20H24O6	4	2.79±1.40	99.60±28.67	35.73	0.004279	**
10	triptophenolide	10.75	313	183.0 (qualitative)/225.0 (quantitative)			C20H24O3	5	49.98±1.46	1743.51±440.60	35.6	0.021801	*
8	triptobenzene D	17.65			297.186		C20H26O2	6	60.24±8.64	72.56±13.19	1.2	0.247563	No.Sig.
7	dehydroabietic acid	19.32			299.202		C20H28O2	7	4.95±1.88	N.D.	Down-regulation	0.044988	*
Footnotes:
Error bars, standard deviation SD (n=3 biologically independent replicates).
** P<0.01, * P<0.05 (two-sided Student’s t test).
No.Sig., not significance.
N.D., not detected.

## Sheet: Supplementary Data 5
Supplementary Data 5 All primers used in this study.
Primers	Sequence (5′→ 3′)
CYPs clone
TW11G01090.1-F	ATGTCTCTTCTTCTCTCAATTTCAA
TW11G01090.1-R	TTATGCATAAAAATGAGGTGGGA
TW08G01036.1-F	ATGGAGTTTCTTCTTTCACTTC
TW08G01036.1-R	TCACCCCATATAGAGATGACTTGGA
TW19G00937.1-F	ATGGAGTACTCAATTACCACCA
TW19G00937.1-R	TCAATTATAAAGGTGGGTAGGGAG
TW11G01091.1-F	ATGGTTTCCCTTCTTCCAATTTCA
TW11G01091.1-R	TCATTCATATAAATGAGGTGGCAGA
TW06G01463.1-F	ATGGAATCTCTTCTCCTCCTCCAGG
TW06G01463.1-R	TTAATCATACAAGTGGGCTGGGTGG
TW06G01464.1-F	ATGGAATCTCTTCTCCTCCTCCA
TW06G01464.1-R	TTAATCATACAGGTGGGCTGGGTGG
TW12G01160.1-F	ATGGAGTTTCTTCTGTCACTCCC
TW12G01160.1-R	TCAAATACACTCCATATAGAGATGACC
TW15G01388.1-F	ATGCCTTCCTTGCTACCTCTCC
TW15G01388.1-R	TTACATGTAACACTTGAGATCGAGAC
TW11G01093.1-F	ATGGCTTTTCTTCTTTCAACTTC
TW11G01093.1-R	TTAGGTGCTACTACTCGAATCAT
TW12G01162.1-F	ATGAGTCTCCTTCTGCCATACCCGAA
TW12G01162.1-R	TTATTCATAGACATTGGGAGAC
TW12G01155.1-F	ATGGAGTTTCTTCTTTCACTCCCAG
TW12G01155.1-R	TCAGCCCATATAGAGATGAGCTGG
TW11G01092.1-F	ATGTCTTTTCTTTTTTCAATTT
TW11G01092.1-R	TTATCCGTATAAATGAGGTGGGA
Construction of eukaryotic expression vectors
Uni-POR-F	CAAGGAGAAAAAACCCCGATGAGTTCGAGCTCGGATTT
Uni-POR-R	AAATCAACTTCTGTTCCATGTCTCACCAAACATCTCGAAGATATC
Uni-TW11G01090.1-F	GAATTCAACCCTCACTAAAGGGCGATGTCTCTTCTTCTCTCAATTTCAA
Uni-TW11G01090.1-R	CATCCTTGTAATCCATCGATACTTATGCATAAAAATGAGGTGGGA
Uni-TW08G01036.1-F	GAATTCAACCCTCACTAAAGGGCGATGGAGTTTCTTCTTTCACTTC
Uni-TW08G01036.1-R	CATCCTTGTAATCCATCGATACTCACCCCATATAGAGATGACTTGGA
Uni-TW19G00937.1-F	GAATTCAACCCTCACTAAAGGGCGATGGAGTACTCAATTACCACCA
Uni-TW19G00937.1-R	CATCCTTGTAATCCATCGATACTCAATTATAAAGGTGGGTAGGGAG
Uni-TW11G01091.1-F	GAATTCAACCCTCACTAAAGGGCGATGGTTTCCCTTCTTCCAATTTCA
Uni-TW11G01091.1-R	CATCCTTGTAATCCATCGATACTCATTCATATAAATGAGGTGGCAGA
Uni-TW06G01463.1-F	GAATTCAACCCTCACTAAAGGGCGATGGAATCTCTTCTCCTCCTCCAGG
Uni-TW06G01463.1-R	CATCCTTGTAATCCATCGATACTTAATCATACAAGTGGGCTGGGTGG
Uni-TW06G01464.1-F	GAATTCAACCCTCACTAAAGGGCGATGGAATCTCTTCTCCTCCTCCA
Uni-TW06G01464.1-R	CATCCTTGTAATCCATCGATACTTAATCATACAGGTGGGCTGGGTGG
Uni-TW12G01160.1-F	GAATTCAACCCTCACTAAAGGGCGATGGAGTTTCTTCTGTCACTCCC
Uni-TW12G01160.1-R	CATCCTTGTAATCCATCGATACTCAAATACACTCCATATAGAGATGACC
Uni-TW15G01388.1-F	GAATTCAACCCTCACTAAAGGGCGATGCCTTCCTTGCTACCTCTCC
Uni-TW15G01388.1-R	CATCCTTGTAATCCATCGATACTTACATGTAACACTTGAGATCGAGAC
Uni-TW11G01093.1-F	GAATTCAACCCTCACTAAAGGGCGATGGCTTTTCTTCTTTCAACTTC
Uni-TW11G01093.1-R	CATCCTTGTAATCCATCGATACTTAGGTGCTACTACTCGAATCAT
Uni-TW12G01162.1-F	GAATTCAACCCTCACTAAAGGGCGATGAGTCTCCTTCTGCCATACCCG
Uni-TW12G01162.1-R	CATCCTTGTAATCCATCGATACTTATTCATAGACATTGGGAGAC
Uni-TW12G01155.1-F	GAATTCAACCCTCACTAAAGGGCGATGGAGTTTCTTCTTTCACTCCCAG
Uni-TW12G01155.1-R	CATCCTTGTAATCCATCGATACTCAGCCCATATAGAGATGAGCTGG
Uni-TW11G01092.1-F	GAATTCAACCCTCACTAAAGGGCGATGTCTTTTCTTTTTTCAATTT
Uni-TW11G01092.1-R	CATCCTTGTAATCCATCGATACTTATCCGTATAAATGAGGTGGGA
GAL1-F	ATTTTCGGTTTGTATTACTTC
GAL1-R	GTTCTTAATACTAACATAACT
GAL10-F	GGTGGTAATGCCATGTAATATG
GAL10-R	GGCAAGGTAGACAAGCCGACAAC
Overexpression & RNA interference
OE-CYP82D274-F	CTCCACCTGCATCGCACCATGGAGTTTCTTCTTTCACTC
OE-CYP82D274-R	GACCACCTGCATCGCCTTTCAGCCCATATAGAGATGAGC
RNAi-CYP82D274-F	CACCCGAAACGTTTAAGCACATAAGAG
RNAi-CYP82D274-R	TCATCATCATCAAAAACGGAGAG
OE-CYP82D263-F	CTCCACCTGCATCGCACCATGGAGTTTCTTCTGTCACTC
OE-CYP82D263-R	GACCACCTGCATCGCCTTTCAAATACACTCCATATAGAG
RNAi-CYP82D263-F	CACCGCCTTGTTCGGTTTCAGCC
RNAi-CYP82D263-R	CATGAAGTCTTCATCTGCAATCCCA
RNAi-TPS27-F	CACCAAAGCCAGAATAGCAGCAACA
RNAi-TPS27-R	CAAATGACAGACGACCAGTAGAGT
RNAi-TPS7-F	CACCATAGCCTTCACAACTGAATTTTC
RNAi-TPS7-R	TAGAATCTCTTTGCGACTGCGA
pH7-F	TCATTTGGAGAGGACTCCGG
pK7-F	GCGGGGGTCATAACGTGACT
EGFP-F	ATGGTGAAGACTAATCTTTTTC
EGFP-R	TTACAGCTCGTCCTTCTTGTAC
qRT-PCR
Elfα-F	CCAAGGGTGAAAGCAAGGAGAGC
Elfα-R	CACTGGTGGTTTTGAGGCTGGTATCT
RT-CYP82D274-F	GAATTTTGCTCATCATAGTGCTCAT
RT-CYP82D274-R	GGTTTATCTGGACCAATGTGAGC
RT-CYP82D263-F	TGGAGGAGAGCACTGGCTATAC
RT-CYP82D263-R	CTTTGCCGACATGGAGTTCTA
RT-DXS-F	GGGCATCAGGCATACCCACACAAG
RT-DXS-R	TGGCTCCATCTCCAATCAC
RT-DXR-F	TCAAGGATTGCCAGAGGG
RT-DXR-R	ATGAATGATAGACTGCGGATG
RT-MCT-F	CTTGTGAATAGGGAAGGTCTC
RT-MCT-R	CTCCAGCAGCAACTGAAAT
RT-HMGS-F	CTGGAGGTAGGGAGCGAGAC
RT-HMGS-R	CCATAGCAGGCATTGGTTGA
RT-HMGR-F	GCCTTTGCTGCTGGACGACTA
RT-HMGR-R	CCGCTGCTCTTCTGGCTGAC
RT-GGPS-F	GGCAAGAGGGTTCGTCCAG
RT-GGPS-R	AAAGTAGTGCATCACCAGCAAG
RT-TPS7(v2)-F	GGTACGACCCAAGAACTTATTCA
RT-TPS7(v2)-R	CCACTTTAGCAGCCACATTTT
RT-TPS27(v2)-F	TTGCTTTCGTCCACCTCTGA
RT-TPS27(v2)-R	TTGTTGTCTCGTAGGATGCG
RT-CYP728B70-F	CCCCAAAGGGTGGCAAAT
RT-CYP728B70-R	CAAACGCAACGAAGCAGTAG
Construction of pYES2 expression vector
pYES2-1F	AAAACTGCATTAACCACTTTAACTA
pYES2/T1-1R	ACGGACCGGGGTCCGAGCTCGGTACCAAGCTTAAT
T1/PYES2-F	ACCGAGCTCGGACCCCGGTCCGTTTGTTCTATAC
T1/SC-R	AGTCGCCTGAACCTGATTAATATAATTATATA
SC/T1-F	TATATTAATCAGGTTCAGGCGACTGGTTCGAA
SC/TDH3-R	AACAAACAAAGATGATGAACTTGACTACTACT
SC-F	CTTAACAGATCTACCTTGTTCAGCATGAGCCC
SC-R	GGCTACCGCTTCTATCTTTGAATTGGA
TDH3/SC-F	TCAAGTTCATCATCTTTGTTTGTTTATGTGTG
TDH3/ADH1-R	GTTGCATGCGCCTATTATTACTTCAATAGATG
ADH1-R	ATTCTGTATATGAGATAGTTGATTGTATGC
CYP82D274/ADH1-F	TCAACTATCTCATATACAGAATATGGAGTTTCTTCTTTCACTCCC
CYP82D274/T2-R	TATATTTAAGAGCGATTTGTTCGATTCAGCCCATATAGAGATGAGC
T2-F	ATCGAACAAATCGCTCTTAAATATATACCT
T2/PYES2-R	CATGCTCGAGCTAGTCCGCGAGTTGGATAGCCCGA
pYES2/T2-2F	TCGCGGACTAGCTCGAGCATGCATCTAGAGGGCCG
pYES2-2R	GTACACGCGTCTGTACAGAAAAAAA
pYES2-clone-F	TCCGAGCTCGGTACCAAGCTTAATA
pYES2-clone-R	GCTCGAGCATGCATCTAGAGGGCCG
Construction of module II expression vectors
Uni-CYP728B70-F	GAATTCAACCCTCACTAAAGGGCGATGGATCCTCTCTTCACCATC
Uni-tCYP728B70-F	GAATTCAACCCTCACTAAAGGGCGATGGCTAATACTGCTGAAAA
Uni-CYP728B70-R	CATCCTTGTAATCCATCGATACCTACATAAATTTCCTTGGCACA
Uni-POR1-F	CGTCAAGGAGAAAAAACCCCGATGCAATCTTCTTCGGATTCTAT
Uni-tPOR1-F	CGTCAAGGAGAAAAAACCCCGATGAGAAGATCCAGCGCTCAGAAA
Uni-POR1-R	GGAAATCAACTTCTGTTCCATGTCTTACCATACATCCCGGAGAT
Uni-POR3/4-F	CGTCAAGGAGAAAAAACCCCGATGAGTTCGAGCTCGGATTTGGT
Uni-tPOR3-F	CGTCAAGGAGAAAAAACCCCGATGAAGAAATCATCGGATCGGGG
Uni-tPOR4-F	CGTCAAGGAGAAAAAACCCCGATGAAGAAATCATCGGATCGGAG
Uni-POR3/4-R	GGAAATCAACTTCTGTTCCATGTCTCACCAAACATCTCGAAGAT
Uni-Gal-F	CGGGGTTTTTTCTCCTTGACGTTAAA
Uni-Gal-R	CGCCCTTTAGTGAGGGTTGAATTCGA
Uni-CYP720B4-F	GAATTCAACCCTCACTAAAGGGCGATGGCGCCCATGGCAGACCAAA
Uni-CYP720B4-R	CATCCTTGTAATCCATCGATACTTATTCATTCTCTACTCTACCATGAAG
Integration into the yeast chromosome
15site1-F	ATAAAGCAGCCGCTACCAAACAGACAA
15site1-URA-R	AAGCTGTGGTTTGGTAAAGCCTATAATATT
URA-15site1-F	GCTTTACCAAACCACAGCTTTTCAATTCAA
URA-L1-R	CGGACCGGGGGCATAGGGTAATAACTGATA
L1-URA-F	TACCCTATGCCCCCGGTCCGTTTGTTCTAT
L1-R	AGGCAATTTTAGAGGGGACTTCTGACT
L1-F	ATTACCCTATGCCCCCGGTCCGTTTGTTCTATA
15site2-F	CAATGGAATTTCGACAATTATCATA
15site2-R	GAAATGTAGATTCATTTTGTAGATTCC
L2-F	GACAAAGCGCCAAGGAACTGTAATATATAGCTACGC
L2-15site2-R	TAATTGTCGAAATTCCATTGTAGTCCGCGAGTTGGATAGC
L3-F	AACGACGGTAGACGCCAACTACGCTGACAGACCGAT
L3/15site2-R	TAATTGTCGAAATTCCATTGGCGGACTTAGTCCGTTTCTC
P2-BsaI-F	CCAGGTCTCACATCTGTTTTATATTTGTTGTAAA
P2-BsaI-R	CCAGGTCTCAATTCGGTACTAGTGTTTAGTTAAT
T2-BsaI-F	CCAGGTCTCAATCGTCATGTAATTAGTTATGTCA
T2-BsaI-R	CCAGGTCTCAACCTAGTTATAAAAAAAATAAGTG
TRP-BsaI-F	CCAGGTCTCAGATGAACGACATTACTATATATATAA
TRP-BsaI-R	CCAGGTCTCAAGGTTCTCGGTCTATTCTTTTGATTT
TwPOR3-BsaI-F	CCAGGTCTCAGAATATGAGTTCGAGCTCGGATTTGGT
TwPOR3-BsaI-R	CCAGGTCTCACGAT TCACCAAACATCTCGAAGATATCT
L2-R	TAGTCCGCGAGTTGGATAGCCCGAG
pPGK1-R	CAAGTTCTTAGATGCTTTCTTTTTCTC
pTEF2-F	TTCTACTTGTTTATTCCCTTCAAGG
L3-R	GCGGACTTAGTCCGTTTCTCGGCTAT
Footnotes:
F, forward.
R, reverse.

## Sheet: Supplementary Data 6
Supplementary Data 6 Information of CYP82Ds.
CYP450	Species	Accession numbers
CYP82D1	Medicago sativa	In reference
CYP82D1	Gossypium hirsutum	AII31758.1	https://www.ncbi.nlm.nih.gov/protein/AII31758.1/
CYP82D1	Scutellaria barbata	In reference
CYP82D1.1	Scutellaria baicalensis	MF363006.1	https://www.ncbi.nlm.nih.gov/nuccore/MF363006.1
CYP82D1.2	Scutellaria baicalensis	MF363007.1	https://www.ncbi.nlm.nih.gov/nuccore/MF363007.1/
CYP82D109	Gossypium hirsutum	NP_001313857.1	https://www.ncbi.nlm.nih.gov/protein/NP_001313857.1/
CYP82D111	Gossypium hirsutum	In reference
CYP82D112	Gossypium hirsutum	In reference
CYP82D113	Gossypium hirsutum	In reference
CYP82D15	Vitis vinifera	XP_002282118	https://www.ncbi.nlm.nih.gov/protein/XP_002282118
CYP82D17	Vitis vinifera	XP_003634362	https://www.ncbi.nlm.nih.gov/protein/XP_003634362
CYP82D170	Eschscholzia californica subsp. californica	LC316741.1	https://www.ncbi.nlm.nih.gov/nuccore/LC316741.1
CYP82D171	Eschscholzia californica subsp. californica	LC316742.1	https://www.ncbi.nlm.nih.gov/nuccore/LC316742.1
CYP82D172	Eschscholzia californica subsp. californica	LC316743.1	https://www.ncbi.nlm.nih.gov/nuccore/LC316743.1
CYP82D175	Panax ginseng	MH117969.1	https://www.ncbi.nlm.nih.gov/nuccore/MH117969.1
CYP82D176	Panax ginseng	MH117967.1	https://www.ncbi.nlm.nih.gov/nuccore/MH117967.1
CYP82D179	Citrus paradisi	In reference
CYP82D18	Vitis vinifera	XP_002282118	https://www.ncbi.nlm.nih.gov/protein/XP_002282118
CYP82D2	Scutellaria baicalensis	MF363008.1	https://www.ncbi.nlm.nih.gov/nuccore/MF363008.1
CYP82D2	Gossypium hirsutum	KJ704110.1	https://www.ncbi.nlm.nih.gov/nuccore/KJ704110.1
CYP82D2	Erythranthe guttata	In reference
CYP82D20v2	Vitis vinifera	XP_002282111	https://www.ncbi.nlm.nih.gov/protein/XP_002282111
CYP82D28	Glycine max	XP_006581227	https://www.ncbi.nlm.nih.gov/protein/XP_006581227
CYP82D3	Gossypium hirsutum	KJ704111.1	https://www.ncbi.nlm.nih.gov/nuccore/KJ704111.1
CYP82D3	Scutellaria barbata	In reference
CYP82D33	Ocimum basilicum	AGF30364.1	https://www.ncbi.nlm.nih.gov/protein/AGF30364.1
CYP82D4	Scutellaria barbata	In reference
CYP82D4	Scutellaria baicalensis	In reference
CYP82D47	Jatropha curcas	XP_020534784.2	https://www.ncbi.nlm.nih.gov/protein/XP_020534784.2
CYP82D5	Scutellaria barbata	In reference
CYP82D6	Scutellaria barbata	In reference
CYP82D6	Scutellaria baicalensis	In reference
CYP82D61	Sinopodophyllum hexandrum	KT390182.1	https://www.ncbi.nlm.nih.gov/nuccore/KT390182.1
CYP82D62	Mentha piperita	JX162214.1	https://www.ncbi.nlm.nih.gov/nuccore/JX162214.1
CYP82D64	Citrus hystrix	In reference
CYP82D64	Citrus paradisi	In reference
CYP82D7	Scutellaria barbata	In reference
CYP82D8	Scutellaria barbata	In reference
CYP82D81	Citrus paradisi	In reference
CYP82D82	Citrus paradisi	In reference
CYP82D83	Citrus paradisi	In reference
CYP82D84	Citrus paradisi	In reference
CYP82D92	Citrus paradisi	In reference
References
1. Liu, X. et al. Discovery and modification of cytochrome P450 for plant natural products biosynthesis. Synth. Syst. Biotechnol. 5, 187-199 (2020).
2. Limones-Mendez, M. et al. Convergent evolution leading to the appearance of furanocoumarins in citrus plants. Plant Sci. 292, 110392 (2020).
3. Tian, X. et al. Characterization of gossypol biosynthetic pathway. Proc. Natl Acad. Sci. USA 115, e5410-5418 (2018).
4. Guo, L. et al. The opium poppy genome and morphinan production. Science 362, 343-347 (2018).
5. Zhao, Q. et al. Two CYP82D enzymes function as flavone hydroxylases in the biosynthesis of root-specific 4'-deoxyflavones in Scutellaria baicalensis. Mol. Plant 11, 135-148 (2018).
6. Sun, L. et al. Cotton cytochrome P450 CYP82D regulates systemic cell death by modulating the octadecanoid pathway. Nat. Commun. 5, 5372 (2014).
7. Hori, K. et al. Mining of the uncharacterized cytochrome P450 genes involved in alkaloid biosynthesis in California poppy using a draft genome sequence. Plant Cell Physiol. 59, 222-233 (2018).
8. Wagner, T.A. et al. RNAi construct of a cytochrome P450 gene CYP82D109 blocks an early step in the biosynthesis of hemigossypolone and gossypol in transgenic cotton plants. Phytochemistry 115, 59-69 (2015).
