# Supplementary material for: Tandemly duplicated CYP82Ds catalyze 14-hydroxylation in triptolide biosynthesis and precursor production in Saccharomyces cerevisiae
Source: Nat Commun. 2023 Feb 16;14:875. doi: 10.1038/s41467-023-36353-y (PMC9936527; doi:10.1038/s41467-023-36353-y)
Supplement: Supplementary file 6 — Source Data [file 41467_2023_36353_MOESM6_ESM.xlsx]

## Sheet: Figure 1c
The complete coexpression profiles of CYPs with previously characterized genes.

## Sheet: Figure 3c
Kinetic profile of CYP82D274 catalyzing dehydroabietic acid.
Dehydroabietic acid concentration (μM)	V (μmol/min/mmol)
0.1	31.6125	32.1659	31.9608
0.2	41.2496	40.3336	39.5369
0.5	45.2572	46.4022	48.4202
1	57.8188	57.5803	62.5897
5	119.22	100.995	92.3599
10	133.008	133.246	127.187
20	146.557	143.647	154.858
40	135.679	130.24	130.145
Kinetic profile of CYP82D263 catalyzing dehydroabietic acid.
Dehydroabietic acid concentration (μM)	V (μmol/min/mmol)
0.5	7.67129	6.09741	6.20693
1	6.54767	10.3404	8.74623
5	11.3099	10.8799	10.957
10	14.7862	12.2712	13.115
20	20.7572	20.2258	19.9054
40	22.6191	23.6575	23.9983
80	26.9189	29.6488	28.5495
100	30.5493	28.1236	25.1341

## Sheet: Figure 4b-diterpenoids
The numerical values of intermediates in the 14-hydroxy-dehydroabietic acid feeding cell lines.
Samples	Triptolide	Triptophenolide	Triptobenzene D	Dehydroabietic acid
Control-1	41910.3	4.78071e+06	5.5365e+07	7.0699e+07
Control-2	13857.3	4.85174e+06	7.02191e+07	4.32027e+07
Control-3	27855.8	5.06188e+06	5.51403e+07	3.46557e+07
Treated-1	715314	2.25092e+08	8.77867e+07	N.D.
Treated-2	1.28827e+06	1.45769e+08	64752000	N.D.
Treated-3	984357	1.5219e+08	6.51323e+07	N.D.
Footnote:
The numerical value indicates the peak area per unit cell dry weight.

## Sheet: Figure 4b-genes
The Ct values of genes involved in triptolide biosynthetic pathway in the 14-hydroxy-dehydroabietic acid feeding cell lines.
		Ct (Eflα)			Ct (CYP82D274)
	Control-1	27.3221	27.3434	27.3037	35.8486	35.9009	35.8212
	Control-2	27.5903	27.5522	27.6117	35.6609	35.7052	35.8017
	Control-3	26.4328	26.4322	26.415	34.5024	34.6304	34.5876
	Treated-1	29.1628	29.2784	29.1878	40.1129	35.8549	35.8388
	Treated-2	25.8794	26.0543	26.075	35.3483	35.441	35.3085
	Treated-3	26.726	26.9285	26.769	35.528	35.6186	35.3579
		Ct (Eflα)			Ct (CYP82D263)
	Control-1	26.4781	26.5254	26.5586	28.4478	28.408	28.4499
	Control-2	27.3221	27.3434	27.3037	28.6551	28.721	28.8507
	Control-3	27.5903	27.5522	27.6117	28.5311	28.5907	28.7191
	Treated-1	25.8794	26.0543	26.075	28.4769	28.5009	28.4941
	Treated-2	27.098	27.113	27.0091	28.4392	28.4188	28.5112
	Treated-3	26.726	26.9285	26.769	28.5862	28.6327	28.9185
		Ct (Eflα)			Ct (CYP728B70)
	Control-1	26.436	26.4651	26.4779	35.4012	35.1721	35.1023
	Control-2	27.2113	27.0738	27.1041	36.2849	36.4487	35.981
	Control-3	27.7214	27.5832	27.6856	36.7679	36.4272	36.6309
	Treated-1	26.2812	26.2802	26.2297	36.2847	35.9071	36.3928
	Treated-2	27.3626	27.4036	27.3835	37.5765	37.1269	37.305
	Treated-3	26.9244	26.8511	26.9224	36.228	36.5125	36.0577
		Ct (Eflα)			Ct (TwTPS27(v2))
	Control-1	24.9717	24.9469	24.9886	29.2312	28.9922	29.0167
	Control-2	25.25	25.2125	25.235	29.028	29.3084	29.0791
	Control-3	26.0617	26.1751	26.1653	30.1316	30.1105	30.0302
	Treated-1	24.7636	24.8557	24.8497	29.5287	29.4969	29.4233
	Treated-2	25.4937	25.4322	25.5474	30.1407	30.145	30.0748
	Treated-3	25.4648	25.5001	25.5149	29.9776	29.9297	29.9118
		Ct (Eflα)			Ct (TwTPS7(v2))
	Control-1	25.2156	25.1802	25.1742	29.755	29.7837	29.7103
	Control-2	26.2304	26.0985	26.079	30.6924	30.7236	30.6676
	Control-3	24.7287	24.7271	24.6728	29.2472	29.2975	29.3263
	Treated-1	24.6412	24.7617	24.7	30.5137	30.5376	30.582
	Treated-2	25.2364	25.3697	25.2809	30.3456	30.411	30.411
	Treated-3	25.5298	25.5308	25.5929	31.8519	31.8711	31.7987
		Ct (Eflα)			Ct (TwGGPS)
	Control-1	25.0131	25.0344	24.9939	26.9733	26.9623	27.0152
	Control-2	25.2156	25.1802	25.1742	27.3979	27.3482	27.3942
	Control-3	26.2304	26.0985	26.079	28.7291	28.7764	28.7042
	Treated-1	24.6412	24.7617	24.7	27.9273	27.7927	27.8377
	Treated-2	25.5298	25.5308	25.5929	28.6192	28.6827	28.6373
	Treated-3	27.4284	27.4242	27.3455	32.1316	32.078	32.706
		Ct (Eflα)			Ct (TwDXS)
	Control-1	26.5802	26.5195	26.6743	28.3827	28.3713	28.3872
	Control-2	27.7829	27.6913	27.8116	29.6932	29.7003	29.8333
	Control-3	26.6227	26.57	26.6061	30.2455	30.2614	30.1757
	Treated-1	26.4386	26.4556	26.4267	28.5623	28.4298	28.6123
	Treated-2	27.3226	27.3	27.3544	29.5369	29.7938	29.442
	Treated-3	27.5398	27.5784	27.5839	30.5441	30.2178	29.9446
		Ct (Eflα)			Ct (TwDXR)
	Control-1	25.5553	25.6723	25.6618	34.461	34.4098	34.1496
	Control-2	25.258	25.1522	25.0653	33.6008	33.5542	33.6495
	Control-3	25.0809	25.0395	25.0682	34.0073	34.1752	33.8587
	Treated-1	25.7489	25.8048	25.754	34.6303	34.6186	34.7235
	Treated-2	25.9659	25.893	26.0331	35.0683	35.6137	35.8301
	Treated-3	25.5453	25.5715	25.5956	34.4212	34.1111	34.361
		Ct (Eflα)			Ct (TwMCT)
	Control-1	26.5169	26.5274	26.4621	33.84	33.9726	33.5772
	Control-2	25.258	25.1522	25.0653	32.1611	32.286	32.2101
	Control-3	25.0809	25.0395	25.0682	32.1431	32.1067	32.2811
	Treated-1	25.7489	25.8048	25.754	32.9699	33.1491	32.913
	Treated-2	25.9659	25.893	26.0331	33.5369	33.8946	33.5438
	Treated-3	25.5453	25.5715	25.5956	32.7881	32.8754	32.9699
		Ct (Eflα)			Ct (TwHMGS)
	Control-1	25.2828	25.343	25.2474	30.7424	30.8467	30.824
	Control-2	25.4926	25.4308	25.5256	30.6719	30.7245	30.7093
	Control-3	26.4531	26.3741	26.4094	31.8637	31.7096	31.6828
	Treated-1	27.7239	27.8473	27.7157	33.4587	33.2097	33.4698
	Treated-2	25.7987	25.7969	25.8115	31.4562	31.6452	31.7366
	Treated-3	25.4085	25.4238	25.4495	31.0253	31.0659	31.0999
		Ct (Eflα)			Ct (TwHMGR)
	Control-1	25.4926	25.4308	25.5256	28.3472	28.4694	28.1546
	Control-2	24.9679	25.0223	24.9632	27.8691	27.9884	27.9654
	Control-3	24.9849	24.994	24.9407	27.9693	28.0653	28.0128
	Treated-1	24.9035	24.9439	24.9867	27.7564	27.7265	27.8274
	Treated-2	25.7987	25.7969	25.8115	28.7864	28.7562	28.6435
	Treated-3	25.4085	25.4238	25.4495	28.3169	28.4289	28.3804

## Sheet: Figure 4d-diterpenoids
The numerical values of intermediates in the CYP82D274 and CYP82D263 RNA-interfering cell lines.
Samples	Triptolide	Triptophenolide	Triptobenzene D	14-Hydroxy-dehydroabietic acid
EV-1	3.66416e+08	1.25215e+10	1.87288e+07	3.77457e+07
EV-2	3.49196e+08	1.01874e+10	1.92015e+07	3.66507e+07
EV-3	312918250	1.2589e+10	1.88784e+07	3.94766e+07
RNAi-CYP82D274-1	1.19432e+08	6.82494e+09	1.63896e+07	3.42228e+07
RNAi-CYP82D274-2	1.41132e+08	6.469e+09	1.50032e+07	3.18664e+07
RNAi-CYP82D274-3	1.47039e+08	7.25923e+09	1.54074e+07	3.05168e+07
RNAi-CYP82D263-1	1.6911e+08	7.9322e+09	1.65946e+07	3.47703e+07
RNAi-CYP82D263-2	2.09158e+08	8.06639e+09	1.68195e+07	3.70454e+07
RNAi-CYP82D263-3	1.71398e+08	9.74996e+09	1.56628e+07	3.61515e+07
Footnote:
The numerical value indicates the peak area per unit cell dry weight.

## Sheet: Figure 4d-genes
The Ct values of genes involved in triptolide biosynthetic pathway in the CYP82D274 and CYP82D263 RNA-interfering cell lines.
	Ct (Eflα)			Ct (CYP82D274)
EV-1	24.6754	24.7835	24.7602	28.4947	28.7576	28.3457
EV-2	24.3141	24.5416	25.9233	28.4167	28.2972	28.6114
EV-3	23.9119	23.7942	23.7729	27.4667	27.8201	26.5117
RNAi-CYP82D274-1	24.6722	24.6809	24.6625	28.5552	28.1635	27.2068
RNAi-CYP82D274-2	23.9904	24.1922	24.1682	28.3268	27.9947	27.8529
RNAi-CYP82D274-3	23.995	24.0664	23.9304	27.6714	28.9762	28.0193
RNAi-CYP82D263-1	23.9453	23.9255	23.8459	28.3022	27.9179	26.7967
RNAi-CYP82D263-2	23.7427	23.7938	23.8192	27.5034	27.7477	27.9992
RNAi-CYP82D263-3	24.2944	24.4376	24.4421	27.5303	28.4644	27.8718
	Ct (Eflα)			Ct (CYP82D263)
EV-1	24.001	24.0098	24.0603	34.9565	34.0278	34.2979
EV-2	24.1244	24.2213	24.2138	36.0598	35.4383	35.0613
EV-3	23.7145	23.857	23.6728	34.3365	34.6379	34.5588
RNAi-CYP82D274-1	24.0923	24.1924	24.1175	34.9006	34.6331	34.8223
RNAi-CYP82D274-2	23.3668	23.251	23.3549	34.2483	34.0525	34.3227
RNAi-CYP82D274-3	23.7334	23.6423	23.7038	34.6933	34.6535	34.588
RNAi-CYP82D263-1	23.5457	23.475	23.5674	35.6364	35.5992	35.3075
RNAi-CYP82D263-2	23.3057	23.5122	23.2941	35.2819	35.4004	34.9835
RNAi-CYP82D263-3	23.3925	23.3937	23.2566	35.5164	35.1483	35.614
	Ct (Eflα)			Ct (CYP728B70)
EV-1	24.2797	24.4196	24.505	36.4434	36.7061	36.6019
EV-2	24.5014	24.4218	24.465	37.0175	36.6439	36.8801
EV-3	24.0689	24.1226	24.1283	36.6554	Undetermined	36.4958
RNAi-CYP82D274-1	24.8251	24.8115	24.8089	37.0327	36.6031	36.4531
RNAi-CYP82D274-2	24.4888	23.8732	24.4334	36.3138	36.1844	35.8061
RNAi-CYP82D274-3	24.3142	24.3407	24.2959	36.0753	36.2681	36.0474
RNAi-CYP82D263-1	23.6832	23.6791	24.0723	36.7392	36.7179	36.6411
RNAi-CYP82D263-2	23.8721	23.7467	23.4313	35.8479	36.3444	35.8112
RNAi-CYP82D263-3	24.239	24.2711	24.4312	36.8391	36.4263	36.9042
	Ct (Eflα)			Ct (TwTPS27(v2))
EV-1	24.1062	24.2499	24.1991	29.0893	29.1159	29.0845
EV-2	23.6873	23.9436	24.024	28.7879	28.8497	28.5129
EV-3	23.1349	22.6606	23.5011	28.3818	27.5322	28.4813
RNAi-CYP82D274-1	23.8242	23.5538	23.6329	29.3781	29.1841	29.4496
RNAi-CYP82D274-2	23.622	23.5494	23.5083	28.8996	28.7375	28.7941
RNAi-CYP82D274-3	23.8077	23.9581	25.4643	29.416	29.0717	30.4704
RNAi-CYP82D263-1	23.4012	23.4564	23.2613	28.2246	28.0195	28.639
RNAi-CYP82D263-2	23.4619	22.4792	22.7107	26.8571	27.9008	27.975
RNAi-CYP82D263-3	24.0699	23.9688	24.3061	28.9575	28.9845	28.656
	Ct (Eflα)			Ct (TwTPS7(v2))
EV-1	23.8511	23.8429	23.7829	24.955	24.6146	25.3685
EV-2	24.203	24.3468	24.33	25.5153	25.6252	25.6256
EV-3	23.4543	23.5407	23.5384	25.0742	25.1187	25.1185
RNAi-CYP82D274-1	23.9245	23.9215	23.8913	26.0508	26.0445	25.9503
RNAi-CYP82D274-2	23.8742	23.8507	23.7742	25.4056	25.3661	25.393
RNAi-CYP82D274-3	24.1857	24.373	24.2894	26.6828	26.6959	26.7268
RNAi-CYP82D263-1	24.3582	24.2918	24.2811	25.5619	25.5799	25.7572
RNAi-CYP82D263-2	23.6896	23.6616	23.4937	24.914	24.9221	24.9904
RNAi-CYP82D263-3	24.2061	24.2849	24.1943	26.4112	26.4364	26.4223

## Sheet: Figure 4e
The numerical values of intermediates in the CYP82D274 and CYP82D263 overexpressing cell lines.
Samples	Triptolide	Triptophenolide	Triptobenzene D	14-Hydroxy-dehydroabietic acid	Dehydroabietic acid	Ferruginol
EV-1	1.69819e+09	2.0383e+10	6.58189e+07	5.88625e+07	4.52693e+06	1.27597e+07
EV-2	1.8527e+09	1.8956e+10	5.94316e+07	5.3764e+07	3.37357e+06	1.46092e+07
EV-3	1.79009e+09	1.83978e+10	6.30153e+07	5.7479e+07	3.06703e+06	1.1974e+07
OE-CYP82D274-1	2.52468e+09	3.15451e+10	4.33174e+07	7.63194e+07	4.48297e+06	1.55646e+07
OE-CYP82D274-2	2.37083e+09	2.55393e+10	3.90557e+07	8.93073e+07	5.15483e+06	2.08989e+07
OE-CYP82D274-3	2.37255e+09	3.53924e+10	4.69971e+07	7.03687e+07	4.09501e+06	2.05525e+07
OE-CYP82D263-1	2.78164e+09	2.99448e+10	5.52453e+07	7.73674e+07	2.74045e+06	1.73597e+07
OE-CYP82D263-2	2.8015e+09	2.50319e+10	5.83191e+07	8.39622e+07	1.98041e+06	1.38035e+07
OE-CYP82D263-3	3.39486e+09	3.56907e+10	3.45984e+07	6.99213e+07	2.38695e+06	2.16242e+07
Footnote:
The numerical value indicates the peak area per unit cell dry weight.

## Sheet: Figure 5c
Area of abietane in spontaneous, and in CYP82D274 and CYP82D263.
Sample	Area of abietane
EV-1	89795.1
EV-2	79968.4
EV-3	85817.2
CYP82D263-1	2.07527e+06
CYP82D263-2	1.9267e+06
CYP82D263-3	2.1042e+06
CYP82D274-1	1.43017e+07
CYP82D274-2	1.53095e+07
CYP82D274-3	1.64157e+07

## Sheet: Figure 6b
Titers (μg·L-1) of 14-hydroxy-dehydroabietic acid produced by engineered yeast strains.
Data 1
CYP728B70+POR1	1	1.0459
	2	0.5611
	3	0.2515
CYP728B70+POR3	1	1.1727
	2	2.7987
	3	2.7263
CYP728B70+POR4	1	1.1007
	2	3.6815
	3	3.4559
tCYP728B70+POR3	1	0.4763
	2	0.3923
	3	2.1147
tCYP728B70+POR4	1	0.2003
	2	0.5179
	3	0.4495
(t)CYP728B70+tPORx	1	N.D.
	2	N.D.
	3	N.D.
Data 2
CYP728B70+POR3	1	2.8803
	2	2.0203
	3	3.7695
CYP720B4+POR3	1	56.2
	2	50.0175
	3	42.0575
Footnote:
N.D., not detected.

## Sheet: Figure 6c
Titers (μg·L-1) of 14-hydroxy-dehydroabietic acid produced by engineered yeast strains.
ZY11H	1	140.076
	2	131.421
	3	32.69
ZY12H	1	75.8905
	2	43.0855
	3	33.2305
ZY13H	1	32.4955
	2	52.4305
	3	42.9805
ZY14H	1	26.7805
	2	56.6455
	3	90.9955
ZY15D	1	220.005
	2	272.805
	3	276.805
ZY16D	1	339.205
	2	302.805
	3	389.605
ZY17D	1	103.251
	2	89.2105
	3	97.4605
ZY18D	1	132.65
	2	104.466
	3	109.925

[truncated: 3 more sheets: Supplementary Figure 10a, Supplementary Figure 10b, Supplementary Figure 11a]
